# Supplementary material for: Selection of an Aptamer against the Enzyme 1-deoxy-D-xylulose-5-phosphate Reductoisomerase from Plasmodium falciparum
Source: Pharmaceutics. 2022 Nov 19;14(11):2515. doi: 10.3390/pharmaceutics14112515 (PMC9695703; doi:10.3390/pharmaceutics14112515)
Supplement: Supplementary file 1 [file pharmaceutics-14-02515-s001.zip]

Archive with 7 entries (7 files):
- Supplementary Figures and Table S1_220831.pdf
- Supplementary Table S2.xlsx
- Supplementary Video S1_Ecoli_monomer.avi
- Supplementary Video S2_Ecoli_dimer.avi
- Supplementary Video S3_Pfalciparum_monomer.avi
- Supplementary Video S4_Pfalciparum_dimer.avi
- Supplementary Video S5_confocal.avi
