# Supplementary material for: Selection of an Aptamer against the Enzyme 1-deoxy-D-xylulose-5-phosphate Reductoisomerase from Plasmodium falciparum
Source: Pharmaceutics. 2022 Nov 19;14(11):2515. doi: 10.3390/pharmaceutics14112515 (PMC9695703; doi:10.3390/pharmaceutics14112515)
Supplement: Supplementary file 1 [file pharmaceutics-14-02515-s001.zip › Supplementary Table S2.xlsx]

## Sheet: PfDXRt
Top 10 energetically favourable protein-D10 interactions models according to HDOCK. For each model, every interacting amino acids and nucleotides are shown.
Num of protein interactions	Num of active site interactions	%	Num of variable stretch interactions	%
683	32	4.68521	604	88.4334
Model 1
Protein residue number	Amino acid	Chain	Aptamer residue number	Nucleotide	Distance
86	Thr	B	29	C	4.835
87	Gly	B	28	A	4.906
88	Ser	B	27	C	4.827
88	Ser	B	28	A	3.482
91	Thr	B	27	C	4.267
91	Thr	B	28	A	2.176
91	Thr	B	29	C	3.688
92	Asn	B	27	C	2.985
92	Asn	B	28	A	2.845
95	Asn	B	27	C	4.834
95	Asn	B	28	A	2.409
95	Asn	B	29	C	4.867
98	Arg	B	30	C	4.407
98	Arg	B	31	A	2.581
98	Arg	B	32	C	3.094
98	Arg	B	33	G	3.619
99	Glu	B	31	A	4.658
101	Asn	B	33	G	2.457
101	Asn	B	34	C	3.562
102	Lys	B	31	A	3.341
102	Lys	B	32	C	3.272
102	Lys	B	33	G	2.578
105	Asn	B	34	C	2.806
105	Asn	B	35	C	2.832
107	Phe	B	35	C	4.24
108	Asn	B	35	C	2.499
108	Asn	B	36	C	2.376
109	Val	B	35	C	4.376
110	Lys	B	36	C	2.993
123	Glu	B	30	C	3.395
123	Glu	B	31	A	4.243
126	Arg	B	30	C	4.415
126	Arg	B	31	A	1.954
126	Arg	B	32	C	4.03
127	Glu	B	31	A	4.14
127	Glu	B	32	C	1.965
127	Glu	B	33	G	3.373
127	Glu	B	34	C	3.229
127	Glu	B	35	C	4.326
128	Phe	B	33	G	4.656
128	Phe	B	35	C	3.629
128	Phe	B	36	C	4.843
129	Leu	B	35	C	3.167
129	Leu	B	36	C	2.848
130	Pro	B	36	C	4.753
131	Glu	B	36	C	4.271
131	Glu	B	37	T	3.914
153	Asp	B	37	T	3.62
153	Asp	B	38	G	3.235
154	Tyr	B	37	T	4.412
154	Tyr	B	38	G	3.565
155	Lys	B	37	T	3.527
155	Lys	B	38	G	2.612
155	Lys	B	39	C	2.798
156	Pro	B	37	T	4.578
296	Trp	B	26	A	1.765
296	Trp	B	27	C	3.96
297	Lys	B	26	A	4.413
297	Lys	B	27	C	3.187
356	Tyr	B	26	A	4.607
357	Tyr	B	25	C	4.612
357	Tyr	B	26	A	4.797
358	Pro	B	25	C	4.645
358	Pro	B	26	A	2.935
359	Asp	B	26	A	3.379
359	Asp	B	27	C	2.525
360	Met	B	26	A	4.847
360	Met	B	27	C	4.544
361	Gln	B	26	A	4.854
361	Gln	B	27	C	3.049
379	Lys	B	24	C	3.594
379	Lys	B	25	C	2.779
379	Lys	B	26	A	4.383
385	Gln	B	24	C	4.59
Model 2
Protein residue number	Amino acid	Chain	Aptamer residue number	Nucleotide	Distance
87	Gly	B	30	C	4.874
88	Ser	B	29	C	4.73
88	Ser	B	30	C	3.498
91	Thr	B	29	C	4.446
91	Thr	B	30	C	2.212
91	Thr	B	31	A	3.763
92	Asn	B	28	A	4.81
92	Asn	B	29	C	2.453
92	Asn	B	30	C	3.272
95	Asn	B	30	C	2.94
95	Asn	B	31	A	4.203
98	Arg	B	32	C	4.473
98	Arg	B	33	G	3.52
98	Arg	B	34	C	3.463
98	Arg	B	35	C	4.395
99	Glu	B	33	G	4.233
101	Asn	B	35	C	4.438
101	Asn	B	36	C	3.962
102	Lys	B	33	G	3.169
102	Lys	B	34	C	3.139
102	Lys	B	35	C	3.155
105	Asn	B	36	C	2.827
105	Asn	B	37	T	3.246
108	Asn	B	37	T	2.938
108	Asn	B	38	G	3.103
110	Lys	B	38	G	3.212
123	Glu	B	32	C	3.639
123	Glu	B	33	G	4.703
126	Arg	B	32	C	4.385
126	Arg	B	33	G	1.943
126	Arg	B	34	C	4.798
127	Glu	B	34	C	2.344
127	Glu	B	35	C	3.284
127	Glu	B	36	C	3.77
127	Glu	B	37	T	4.806
128	Phe	B	37	T	4.175
129	Leu	B	37	T	3.308
129	Leu	B	38	G	2.428
130	Pro	B	38	G	2.806
131	Glu	B	38	G	3.052
131	Glu	B	39	C	4.13
153	Asp	B	38	G	4.339
153	Asp	B	39	C	3.516
153	Asp	B	40	C	4.104
154	Tyr	B	38	G	3.221
154	Tyr	B	39	C	4.021
154	Tyr	B	40	C	4.23
155	Lys	B	39	C	3.355
155	Lys	B	40	C	2.263
155	Lys	B	41	A	3.709
156	Pro	B	38	G	4.686
156	Pro	B	39	C	4.565
296	Trp	B	28	A	1.645
296	Trp	B	29	C	3.709
297	Lys	B	28	A	4.679
297	Lys	B	29	C	3.072
356	Tyr	B	28	A	4.146
357	Tyr	B	27	C	4.153
357	Tyr	B	28	A	4.951
358	Pro	B	27	C	4.272
358	Pro	B	28	A	2.849
359	Asp	B	28	A	3.114
359	Asp	B	29	C	2.716
360	Met	B	28	A	4.457
360	Met	B	29	C	3.683
361	Gln	B	29	C	3.582
378	Leu	B	28	A	4.965
379	Lys	B	26	A	2.579
379	Lys	B	27	C	2.827
379	Lys	B	28	A	4.824
385	Gln	B	26	A	4.4
Model 3
Protein residue number	Amino acid	Chain	Aptamer residue number	Nucleotide	Distance
88	Ser	B	26	A	4.373
91	Thr	B	26	A	3.644
91	Thr	B	27	C	3.206
92	Asn	B	25	C	4.195
92	Asn	B	26	A	2.979
95	Asn	B	26	A	3.354
95	Asn	B	27	C	3.86
98	Arg	B	29	C	4.052
98	Arg	B	30	C	3.661
98	Arg	B	31	A	3.965
101	Asn	B	31	A	4.904
101	Asn	B	32	C	3.913
102	Lys	B	30	C	4.148
102	Lys	B	31	A	4.305
105	Asn	B	32	C	3.692
105	Asn	B	33	G	3.221
107	Phe	B	33	G	4.427
108	Asn	B	33	G	2.303
108	Asn	B	34	C	2.19
109	Val	B	33	G	2.961
109	Val	B	34	C	4.727
110	Lys	B	33	G	4.956
110	Lys	B	34	C	2.42
110	Lys	B	35	C	4.775
123	Glu	B	28	A	3.221
123	Glu	B	29	C	4.199
124	Gln	B	27	C	4.9
126	Arg	B	28	A	4.386
126	Arg	B	29	C	2.157
126	Arg	B	30	C	3.825
127	Glu	B	29	C	4.68
127	Glu	B	30	C	2.448
127	Glu	B	31	A	2.601
127	Glu	B	32	C	2.997
127	Glu	B	33	G	3.587
128	Phe	B	32	C	4.966
128	Phe	B	33	G	2.459
128	Phe	B	34	C	4.3
129	Leu	B	33	G	3.443
129	Leu	B	34	C	2.71
129	Leu	B	35	C	4.032
130	Pro	B	34	C	4.563
130	Pro	B	35	C	4.658
131	Glu	B	34	C	4.675
131	Glu	B	35	C	3.47
153	Asp	B	35	C	3.762
153	Asp	B	36	C	3.95
154	Tyr	B	35	C	3.22
154	Tyr	B	36	C	3.702
155	Lys	B	35	C	3.759
155	Lys	B	36	C	2.928
155	Lys	B	37	T	3.016
156	Pro	B	35	C	4.912
296	Trp	B	24	C	2.34
296	Trp	B	25	C	3.547
297	Lys	B	25	C	2.972
358	Pro	B	24	C	4.193
359	Asp	B	24	C	4.277
359	Asp	B	25	C	3.027
361	Gln	B	25	C	3.483
379	Lys	B	22	T	4.324
379	Lys	B	23	G	3.091
379	Lys	B	24	C	4.008
Model 4
Protein residue number	Amino acid	Chain	Aptamer residue number	Nucleotide	Distance
86	Thr	A	24	C	4.817
88	Ser	A	22	T	4.555
88	Ser	A	23	G	3.366
91	Thr	A	22	T	4.339
91	Thr	A	23	G	2.424
91	Thr	A	24	C	3.129
92	Asn	A	22	T	3.072
92	Asn	A	23	G	2.586
95	Asn	A	22	T	4.709
95	Asn	A	23	G	2.344
95	Asn	A	24	C	4.299
98	Arg	A	26	A	3.508
98	Arg	A	27	C	3.355
98	Arg	A	28	A	4.191
99	Glu	A	26	A	4.971
101	Asn	A	28	A	4.322
101	Asn	A	29	C	3.646
102	Lys	A	26	A	4.059
102	Lys	A	27	C	3.876
102	Lys	A	28	A	4.011
105	Asn	A	29	C	2.872
105	Asn	A	30	C	2.843
107	Phe	A	30	C	4.633
108	Asn	A	30	C	3.615
108	Asn	A	31	A	2.786
109	Val	A	30	C	4.94
110	Lys	A	31	A	2.835
123	Glu	A	25	C	3.374
123	Glu	A	26	A	3.508
124	Gln	A	24	C	4.611
126	Arg	A	26	A	4.249
127	Glu	A	26	A	4.899
127	Glu	A	27	C	2.246
127	Glu	A	28	A	3.195
127	Glu	A	29	C	3.229
127	Glu	A	30	C	4.719
128	Phe	A	28	A	4.933
128	Phe	A	30	C	4.169
129	Leu	A	29	C	4.966
129	Leu	A	30	C	2.941
129	Leu	A	31	A	2.496
130	Pro	A	31	A	4.674
131	Glu	A	31	A	4.664
131	Glu	A	32	C	4.312
153	Asp	A	31	A	4.488
153	Asp	A	32	C	3.458
153	Asp	A	33	G	3.107
154	Tyr	A	31	A	3.879
154	Tyr	A	32	C	3.844
154	Tyr	A	33	G	3.502
155	Lys	A	32	C	3.509
155	Lys	A	33	G	2.468
155	Lys	A	34	C	4.384
156	Pro	A	32	C	4.51
296	Trp	A	21	C	2.522
296	Trp	A	22	T	4.285
356	Tyr	A	21	C	4.862
358	Pro	A	20	A	4.893
358	Pro	A	21	C	3.259
359	Asp	A	21	C	3.922
359	Asp	A	22	T	2.357
360	Met	A	21	C	4.885
360	Met	A	22	T	3.891
361	Gln	A	22	T	3.674
379	Lys	A	19	C	4.11
379	Lys	A	20	A	3.412
379	Lys	A	21	C	4.814
Model 5
Protein residue number	Amino acid	Chain	Aptamer residue number	Nucleotide	Distance
264	Lys	A	43	C	3.906
264	Lys	A	44	C	4.742
273	Pro	A	34	C	3.677
274	Phe	A	34	C	4.96
275	Gln	A	76	T	4.243
276	Asn	A	35	C	2.832
276	Asn	A	36	C	2.542
276	Asn	A	37	T	3.322
276	Asn	A	76	T	4.08
277	Leu	A	34	C	3.794
277	Leu	A	35	C	4.772
277	Leu	A	37	T	4.938
277	Leu	A	38	G	4.45
278	Thr	A	37	T	3.773
278	Thr	A	38	G	3.809
279	Met	A	38	G	4.579
279	Met	A	39	C	4.799
281	Glu	A	35	C	3.815
281	Glu	A	36	C	4.374
284	Asn	A	33	G	4.905
285	Val	A	33	G	4.908
289	Asn	A	32	C	4.146
289	Asn	A	33	G	2.887
327	Tyr	A	43	C	4.649
328	Asn	A	42	T	4.884
328	Asn	A	43	C	1.971
328	Asn	A	44	C	3.301
328	Asn	A	68	G	4.289
329	Asp	A	43	C	4.038
329	Asp	A	44	C	2.79
330	Ile	A	42	T	4.67
330	Ile	A	43	C	4.449
331	Glu	A	42	T	4.8
331	Glu	A	43	C	3.355
391	Phe	A	75	C	4.018
392	His	A	75	C	3.107
392	His	A	76	T	3.084
393	Lys	A	41	A	4.074
393	Lys	A	42	T	3.53
393	Lys	A	43	C	2.838
393	Lys	A	73	A	3.178
393	Lys	A	74	T	4.114
393	Lys	A	75	C	2.702
394	Pro	A	41	A	2.513
395	Ser	A	39	C	4.942
395	Ser	A	40	C	2.352
395	Ser	A	41	A	3.984
396	Leu	A	40	C	3.648
396	Leu	A	41	A	2.202
396	Leu	A	42	T	3.049
397	Glu	A	39	C	2.729
397	Glu	A	40	C	2.646
398	His	A	38	G	3.399
398	His	A	39	C	3.232
398	His	A	40	C	4.149
403	Lys	A	41	A	4.207
403	Lys	A	42	T	3.659
403	Lys	A	70	G	4.35
406	Tyr	A	42	T	4.068
410	Ile	A	68	G	3.216
410	Ile	A	69	T	3.756
380	Pro	B	44	C	1.969
384	Ala	B	74	T	4.124
384	Ala	B	75	C	3.784
385	Gln	B	73	A	4.43
385	Gln	B	74	T	4.308
385	Gln	B	75	C	4.72
387	Ser	B	75	C	3.334
387	Ser	B	76	T	4.424
Model 6
Protein residue number	Amino acid	Chain	Aptamer residue number	Nucleotide	Distance
328	Asn	A	48	C	4.759
329	Asp	A	48	C	3.236
331	Glu	A	47	A	4.98
393	Lys	A	46	C	4.668
403	Lys	A	61	A	4.35
407	Gln	A	60	G	3.569
407	Gln	A	61	A	3.473
410	Ile	A	60	G	4.734
411	Lys	A	59	A	3.206
411	Lys	A	60	G	4.09
415	Tyr	A	59	A	3.982
449	Glu	A	58	G	2.429
449	Glu	A	59	A	3.334
449	Glu	A	60	G	4.895
450	Ser	A	58	G	4.648
451	Phe	A	58	G	4.477
452	Asn	A	58	G	4.922
86	Thr	B	38	G	4.391
87	Gly	B	38	G	4.769
88	Ser	B	39	C	4.589
91	Thr	B	38	G	3.415
91	Thr	B	39	C	3.3
92	Asn	B	39	C	3.717
95	Asn	B	39	C	1.969
95	Asn	B	40	C	2.783
98	Arg	B	39	C	4.27
98	Arg	B	40	C	4.28
99	Glu	B	41	A	3.538
99	Glu	B	70	G	3.906
99	Glu	B	71	C	2.27
102	Lys	B	41	A	4.96
102	Lys	B	71	C	3.693
294	Pro	B	74	T	3.649
294	Pro	B	75	C	3.048
295	Lys	B	73	A	4.314
295	Lys	B	74	T	2.714
296	Trp	B	73	A	2.973
296	Trp	B	74	T	2.82
297	Lys	B	37	T	4.014
297	Lys	B	38	G	1.561
297	Lys	B	39	C	4.372
297	Lys	B	74	T	3.524
297	Lys	B	75	C	4.595
297	Lys	B	76	T	4.939
356	Tyr	B	72	A	3.09
357	Tyr	B	72	A	2.693
358	Pro	B	72	A	3.796
358	Pro	B	73	A	2.719
359	Asp	B	72	A	2.412
359	Asp	B	73	A	2.66
360	Met	B	73	A	4.161
361	Gln	B	40	C	4.69
361	Gln	B	71	C	4.496
361	Gln	B	72	A	2.194
361	Gln	B	73	A	4.234
377	Asn	B	70	G	3.006
377	Asn	B	71	C	2.567
378	Leu	B	71	C	3.165
378	Leu	B	72	A	3.06
379	Lys	B	45	G	3.303
379	Lys	B	46	C	3.509
379	Lys	B	70	G	4.863
379	Lys	B	71	C	2.741
379	Lys	B	72	A	3.183
380	Pro	B	46	C	2.711
380	Pro	B	47	A	2.989
380	Pro	B	70	G	4.855
382	Asp	B	45	G	4.569
382	Asp	B	46	C	2.592
385	Gln	B	45	G	3.368
385	Gln	B	46	C	4.559
Model 7
Protein residue number	Amino acid	Chain	Aptamer residue number	Nucleotide	Distance
86	Thr	A	29	C	4.833
87	Gly	A	28	A	4.96
88	Ser	A	27	C	4.794
88	Ser	A	28	A	3.455
91	Thr	A	27	C	4.364
91	Thr	A	28	A	2.328
91	Thr	A	29	C	3.662
92	Asn	A	27	C	2.973
92	Asn	A	28	A	2.784
95	Asn	A	27	C	4.676
95	Asn	A	28	A	2.285
95	Asn	A	29	C	4.786
98	Arg	A	30	C	4.506
98	Arg	A	31	A	2.619
98	Arg	A	32	C	3.299
98	Arg	A	33	G	3.71
99	Glu	A	31	A	4.678
101	Asn	A	33	G	2.529
101	Asn	A	34	C	3.74
102	Lys	A	31	A	3.485
102	Lys	A	32	C	3.34
102	Lys	A	33	G	2.562
105	Asn	A	34	C	2.98
105	Asn	A	35	C	2.766
107	Phe	A	35	C	4.4
108	Asn	A	35	C	3.02
108	Asn	A	36	C	2.695
109	Val	A	35	C	4.641
110	Lys	A	36	C	3.325
123	Glu	A	30	C	3.566
123	Glu	A	31	A	4.001
126	Arg	A	31	A	4.449
127	Glu	A	31	A	4.163
127	Glu	A	32	C	2.154
127	Glu	A	33	G	3.367
127	Glu	A	34	C	3.316
127	Glu	A	35	C	4.202
128	Phe	A	33	G	4.796
128	Phe	A	35	C	3.813
128	Phe	A	36	C	4.801
129	Leu	A	35	C	2.912
129	Leu	A	36	C	2.749
130	Pro	A	36	C	4.836
131	Glu	A	36	C	4.669
131	Glu	A	37	T	4.461
153	Asp	A	37	T	3.396
153	Asp	A	38	G	3.057
154	Tyr	A	37	T	4.194
154	Tyr	A	38	G	3.56
155	Lys	A	37	T	3.29
155	Lys	A	38	G	2.335
155	Lys	A	39	C	4.805
156	Pro	A	37	T	4.486
296	Trp	A	26	A	2.225
296	Trp	A	27	C	4.722
297	Lys	A	26	A	4.925
356	Tyr	A	26	A	4.898
357	Tyr	A	25	C	4.923
358	Pro	A	25	C	4.416
358	Pro	A	26	A	3.109
359	Asp	A	26	A	3.587
359	Asp	A	27	C	2.887
360	Met	A	26	A	4.81
360	Met	A	27	C	4.636
361	Gln	A	27	C	3.271
379	Lys	A	24	C	4.138
379	Lys	A	25	C	3.312
379	Lys	A	26	A	4.703
Model 8
Protein residue number	Amino acid	Chain	Aptamer residue number	Nucleotide	Distance
115	Asn	B	42	T	2.661
115	Asn	B	43	C	4.791
116	Lys	B	43	C	4.172
136	His	B	41	A	3.173
136	His	B	42	T	2.617
137	Asp	B	43	C	2.273
138	Lys	B	43	C	4.905
139	Ser	B	43	C	3.972
139	Ser	B	44	C	4.834
162	Asp	B	40	C	4.272
162	Asp	B	41	A	2.771
162	Asp	B	76	T	4.458
163	Glu	B	75	C	2.455
163	Glu	B	76	T	3.114
166	Lys	B	39	C	4.42
166	Lys	B	76	T	2.307
170	Ser	B	34	C	3.786
170	Ser	B	35	C	4.39
183	Ser	B	41	A	4.456
184	Phe	B	40	C	1.526
184	Phe	B	41	A	3.294
185	Gln	B	40	C	4.615
185	Gln	B	41	A	3.302
188	Tyr	B	39	C	2.718
188	Tyr	B	40	C	3.053
188	Tyr	B	76	T	4.077
191	Met	B	38	G	4.69
192	Tyr	B	37	T	4.792
192	Tyr	B	38	G	3.93
192	Tyr	B	39	C	4.652
192	Tyr	B	76	T	4.259
194	Ile	B	33	G	4.852
195	Met	B	33	G	4.056
195	Met	B	34	C	3.563
196	Asn	B	33	G	4.385
196	Asn	B	34	C	2.431
196	Asn	B	35	C	4.906
197	Asn	B	32	C	3.185
197	Asn	B	33	G	1.29
197	Asn	B	34	C	4.995
220	Asn	B	32	C	4.353
221	Ile	B	31	A	4.785
221	Ile	B	32	C	2.414
221	Ile	B	33	G	4.653
222	His	B	32	C	4.461
222	His	B	33	G	3.587
223	Lys	B	31	A	4.263
223	Lys	B	32	C	2.891
223	Lys	B	33	G	4.633
224	Asn	B	32	C	4.709
424	Glu	B	69	T	4.777
424	Glu	B	70	G	3.228
428	Asn	B	68	G	2.995
428	Asn	B	69	T	3.609
432	Asn	B	67	A	3.059
432	Asn	B	68	G	3.206
434	Lys	B	49	A	4.295
434	Lys	B	50	T	3.258
461	Glu	B	37	T	4.77
461	Glu	B	38	G	3.097
464	Met	B	39	C	4.462
465	Lys	B	38	G	3.377
465	Lys	B	39	C	3.233
468	Leu	B	39	C	4.171
468	Leu	B	40	C	3.294
472	Ser	B	71	C	4.426
475	Lys	B	70	G	3.316
475	Lys	B	71	C	4.192
Model 9
Protein residue number	Amino acid	Chain	Aptamer residue number	Nucleotide	Distance
86	Thr	B	23	G	4.499
88	Ser	B	21	C	4.816
88	Ser	B	22	T	3.342
91	Thr	B	21	C	4.72
91	Thr	B	22	T	2.527
91	Thr	B	23	G	2.921
92	Asn	B	21	C	3.43
92	Asn	B	22	T	2.873
95	Asn	B	22	T	2.923
95	Asn	B	23	G	4.541
98	Arg	B	24	C	4.687
98	Arg	B	25	C	3.717
98	Arg	B	26	A	2.731
101	Asn	B	28	A	3.476
102	Lys	B	26	A	2.889
102	Lys	B	27	C	4.863
105	Asn	B	28	A	3.017
105	Asn	B	29	C	2.797
107	Phe	B	28	A	4.407
107	Phe	B	29	C	4.171
108	Asn	B	29	C	2.436
108	Asn	B	30	C	1.944
109	Val	B	29	C	4.085
109	Val	B	30	C	4.724
110	Lys	B	30	C	2.016
110	Lys	B	31	A	4.961
120	Glu	B	24	C	4.998
123	Glu	B	24	C	2.609
123	Glu	B	25	C	3.551
124	Gln	B	23	G	4.434
126	Arg	B	24	C	3.848
126	Arg	B	25	C	1.374
126	Arg	B	26	A	3.137
127	Glu	B	25	C	4.329
127	Glu	B	26	A	2.166
127	Glu	B	27	C	2.963
127	Glu	B	28	A	2.302
127	Glu	B	29	C	4.687
128	Phe	B	28	A	3.442
128	Phe	B	29	C	3.445
129	Leu	B	28	A	4.718
129	Leu	B	29	C	2.964
129	Leu	B	30	C	2.723
130	Pro	B	30	C	3.923
131	Glu	B	30	C	3.573
131	Glu	B	31	A	3.092
153	Asp	B	31	A	2.707
153	Asp	B	32	C	4.647
154	Tyr	B	31	A	3.24
154	Tyr	B	32	C	3.886
155	Lys	B	31	A	2.884
155	Lys	B	32	C	2.312
155	Lys	B	33	G	2.983
156	Pro	B	31	A	4.572
157	Ile	B	31	A	4.425
296	Trp	B	20	A	2.171
296	Trp	B	21	C	3.576
297	Lys	B	20	A	4.908
297	Lys	B	21	C	2.936
358	Pro	B	20	A	3.93
359	Asp	B	20	A	4.078
359	Asp	B	21	C	2.65
360	Met	B	21	C	4.554
361	Gln	B	21	C	3.501
379	Lys	B	18	T	4.336
379	Lys	B	19	C	3.258
379	Lys	B	20	A	4.744
Model 10
Protein residue number	Amino acid	Chain	Aptamer residue number	Nucleotide	Distance
88	Ser	B	20	A	4.852
88	Ser	B	21	C	3.523
91	Thr	B	20	A	4.392
91	Thr	B	21	C	2.337
91	Thr	B	22	T	3.266
92	Asn	B	20	A	3.174
92	Asn	B	21	C	2.748
95	Asn	B	20	A	4.711
95	Asn	B	21	C	2.302
95	Asn	B	22	T	4.069
98	Arg	B	24	C	3.222
98	Arg	B	25	C	3.103
98	Arg	B	26	A	4.146
101	Asn	B	26	A	3.826
101	Asn	B	27	C	4.287
102	Lys	B	24	C	4.539
102	Lys	B	25	C	2.755
102	Lys	B	26	A	3.817
105	Asn	B	27	C	3.145
105	Asn	B	28	A	2.902
108	Asn	B	28	A	3.46
108	Asn	B	29	C	2.643
110	Lys	B	29	C	3.176
123	Glu	B	23	G	3.266
124	Gln	B	22	T	4.861
126	Arg	B	23	G	4.38
126	Arg	B	24	C	2.261
127	Glu	B	24	C	4.148
127	Glu	B	25	C	3.019
127	Glu	B	26	A	3.811
127	Glu	B	27	C	3.673
127	Glu	B	28	A	4.451
128	Phe	B	28	A	2.853
128	Phe	B	29	C	4.835
129	Leu	B	28	A	2.84
129	Leu	B	29	C	2.798
130	Pro	B	29	C	4.836
131	Glu	B	29	C	4.434
131	Glu	B	30	C	4.436
153	Asp	B	30	C	3.268
153	Asp	B	31	A	3.318
154	Tyr	B	30	C	3.893
154	Tyr	B	31	A	4.292
155	Lys	B	30	C	3.641
155	Lys	B	31	A	1.906
155	Lys	B	32	C	3.295
295	Lys	B	19	C	4.806
296	Trp	B	19	C	1.286
296	Trp	B	20	A	3.741
297	Lys	B	20	A	3.621
356	Tyr	B	19	C	4.074
357	Tyr	B	18	T	3.588
357	Tyr	B	19	C	4.32
358	Pro	B	18	T	4.148
358	Pro	B	19	C	2.527
359	Asp	B	19	C	3.218
359	Asp	B	20	A	2.152
360	Met	B	19	C	4.717
360	Met	B	20	A	4.622
361	Gln	B	19	C	4.901
361	Gln	B	20	A	2.638
379	Lys	B	17	T	2.886
379	Lys	B	18	T	2.035
379	Lys	B	19	C	4.311
385	Gln	B	17	T	4.161

## Sheet: EcDXR
Top 10 energetically favourable protein-D10 interactions models according to HDOCK. For each model, every interacting amino acids and nucleotides are shown.
Num of protein interactions	Num of active site interactions	%	Num of variable stretch interactions	%
612	1	0.163399	509	83.1699
Model 1
Protein residue number	Amino acid	Chain	Aptamer residue number	Nucleotide	Distance
37	Lys	A	29	C	4.76
37	Lys	A	30	C	2.374
37	Lys	A	31	A	4.427
38	Asn	A	30	C	4.494
57	Asp	A	33	G	4.873
57	Asp	A	34	C	3.179
57	Asp	A	35	C	3.341
59	Glu	A	35	C	3.287
59	Glu	A	36	C	2.319
78	Val	A	37	T	4.748
79	Leu	A	37	T	3.184
79	Leu	A	38	G	2.691
80	Ser	A	36	C	2.7
80	Ser	A	37	T	2.865
81	Gly	A	35	C	4.062
81	Gly	A	36	C	3.522
81	Gly	A	37	T	4.467
82	Gln	A	33	G	4.128
82	Gln	A	34	C	4.73
82	Gln	A	35	C	4.953
82	Gln	A	36	C	4.575
83	Gln	A	37	T	4.823
83	Gln	A	38	G	3.36
84	Ala	A	37	T	4.448
84	Ala	A	38	G	3.022
87	Asp	A	38	G	2.47
87	Asp	A	39	C	2.687
88	Met	A	38	G	2.573
101	Ile	A	32	C	3.994
102	Val	A	30	C	3.64
102	Val	A	31	A	1.911
102	Val	A	32	C	2.358
103	Gly	A	31	A	4.042
103	Gly	A	32	C	3.417
104	Ala	A	32	C	3.761
104	Ala	A	33	G	4.898
105	Ala	A	31	A	3.989
105	Ala	A	32	C	1.928
105	Ala	A	33	G	3.481
106	Gly	A	32	C	3.654
199	Ala	A	23	G	3.768
200	Thr	A	21	C	4.857
200	Thr	A	22	T	2.516
200	Thr	A	23	G	3.453
216	Arg	A	28	A	4.533
216	Arg	A	29	C	3.299
216	Arg	A	30	C	4.176
217	Lys	A	30	C	3.823
340	Glu	A	31	A	3.054
340	Glu	A	32	C	3.356
344	Ala	A	30	C	3.934
344	Ala	A	31	A	4.169
347	Leu	A	28	A	3.082
347	Leu	A	29	C	3.702
347	Leu	A	30	C	3.559
348	Ala	A	27	C	4.672
348	Ala	A	28	A	3.279
348	Ala	A	29	C	3.905
349	Gln	A	26	A	3.504
349	Gln	A	27	C	2.307
349	Gln	A	28	A	3.953
352	Arg	A	23	G	3.349
352	Arg	A	24	C	4.7
386	Arg	A	31	A	4.234
386	Arg	A	32	C	3.175
390	Arg	A	32	C	4.169
398	Ser	A	24	C	2.957
398	Ser	A	25	C	3.02
Model 2
Protein residue number	Amino acid	Chain	Aptamer residue number	Nucleotide	Distance
37	Lys	A	28	A	3.892
37	Lys	A	29	C	2.18
38	Asn	A	29	C	4.344
57	Asp	A	32	C	3.71
57	Asp	A	33	G	4.121
57	Asp	A	34	C	4.268
58	Asp	A	33	G	4.726
59	Glu	A	33	G	4.86
59	Glu	A	34	C	3.831
59	Glu	A	35	C	2.85
79	Leu	A	36	C	3.939
79	Leu	A	37	T	3.869
80	Ser	A	35	C	2.12
80	Ser	A	36	C	3.108
81	Gly	A	34	C	4.028
81	Gly	A	35	C	2.949
82	Gln	A	32	C	4.475
82	Gln	A	33	G	4.471
82	Gln	A	34	C	4.5
82	Gln	A	35	C	3.731
83	Gln	A	35	C	4.835
83	Gln	A	36	C	4.129
83	Gln	A	37	T	3.337
83	Gln	A	38	G	3.587
84	Ala	A	36	C	4.361
84	Ala	A	37	T	4.549
87	Asp	A	37	T	2.837
87	Asp	A	38	G	2.377
88	Met	A	37	T	4.826
101	Ile	A	31	A	3.952
102	Val	A	29	C	2.956
102	Val	A	30	C	1.648
102	Val	A	31	A	2.939
103	Gly	A	30	C	4.032
103	Gly	A	31	A	3.901
104	Ala	A	30	C	4.799
104	Ala	A	31	A	3.733
105	Ala	A	30	C	3.507
105	Ala	A	31	A	1.238
105	Ala	A	32	C	3.922
106	Gly	A	31	A	3.456
199	Ala	A	22	T	4.358
200	Thr	A	21	C	2.964
200	Thr	A	22	T	3.931
216	Arg	A	28	A	3.919
216	Arg	A	29	C	4.224
217	Lys	A	29	C	3.486
217	Lys	A	30	C	4.896
340	Glu	A	30	C	2.627
340	Glu	A	31	A	3.569
344	Ala	A	28	A	4.464
344	Ala	A	29	C	3.995
344	Ala	A	30	C	3.638
347	Leu	A	27	C	4.338
347	Leu	A	28	A	3.088
347	Leu	A	29	C	3.467
348	Ala	A	27	C	4.15
348	Ala	A	28	A	3.411
349	Gln	A	24	C	4.775
349	Gln	A	25	C	3.74
349	Gln	A	26	A	2.375
349	Gln	A	27	C	4.962
352	Arg	A	22	T	4.032
379	Leu	A	32	C	4.908
382	Asp	A	31	A	4.678
382	Asp	A	32	C	4.506
386	Arg	A	30	C	3.87
386	Arg	A	31	A	3.096
390	Arg	A	31	A	3.744
398	Ser	A	22	T	4.479
398	Ser	A	23	G	2.479
398	Ser	A	24	C	3.559
Model 3
Protein residue number	Amino acid	Chain	Aptamer residue number	Nucleotide	Distance
37	Lys	A	24	C	4.191
37	Lys	A	25	C	1.692
37	Lys	A	26	A	4.589
57	Asp	A	29	C	4.364
57	Asp	A	30	C	4.347
57	Asp	A	31	A	4.588
59	Glu	A	30	C	4.01
59	Glu	A	31	A	2.531
79	Leu	A	32	C	4.346
79	Leu	A	33	G	3.633
80	Ser	A	31	A	1.81
80	Ser	A	32	C	3.039
81	Gly	A	31	A	3.106
82	Gln	A	31	A	4.353
83	Gln	A	33	G	3.343
83	Gln	A	34	C	4.579
84	Ala	A	33	G	3.046
87	Asp	A	33	G	2.808
87	Asp	A	34	C	2.261
88	Met	A	33	G	4.602
101	Ile	A	27	C	4.701
102	Val	A	25	C	3.097
102	Val	A	26	A	2.191
102	Val	A	27	C	4.131
103	Gly	A	26	A	4.629
104	Ala	A	27	C	4.233
105	Ala	A	26	A	3.164
105	Ala	A	27	C	0.847
106	Gly	A	27	C	4.124
199	Ala	A	18	T	4.02
200	Thr	A	16	A	4.707
200	Thr	A	17	T	2.228
200	Thr	A	18	T	2.728
203	Pro	A	23	G	4.281
204	Asp	A	23	G	4.112
216	Arg	A	23	G	2.554
216	Arg	A	24	C	3.325
216	Arg	A	25	C	4.002
217	Lys	A	25	C	3.297
340	Glu	A	26	A	2.585
340	Glu	A	27	C	4.259
341	Ile	A	26	A	4.881
343	Val	A	25	C	4.366
344	Ala	A	25	C	3.147
344	Ala	A	26	A	3.561
347	Leu	A	23	G	2.759
347	Leu	A	24	C	3.588
347	Leu	A	25	C	2.983
348	Ala	A	23	G	3.285
348	Ala	A	24	C	3.775
348	Ala	A	25	C	4.517
349	Gln	A	21	C	3.038
349	Gln	A	22	T	2.19
349	Gln	A	23	G	3.792
352	Arg	A	18	T	4.12
352	Arg	A	19	C	4.121
386	Arg	A	26	A	3.336
386	Arg	A	27	C	3.203
390	Arg	A	27	C	3.181
390	Arg	A	28	A	4.515
398	Ser	A	19	C	3.764
398	Ser	A	20	A	2.811
Model 4
Protein residue number	Amino acid	Chain	Aptamer residue number	Nucleotide	Distance
140	Lys	A	38	G	2.619
143	Lys	A	39	C	4.729
162	Gln	A	41	A	2.765
162	Gln	A	42	T	2.879
163	Pro	A	40	C	4.469
163	Pro	A	41	A	4.345
166	His	A	40	C	3.41
166	His	A	41	A	3.437
167	Asn	A	38	G	4.585
167	Asn	A	39	C	3.691
167	Asn	A	40	C	3.715
170	Tyr	A	38	G	4.586
172	Asp	A	35	C	4.8
175	Gln	A	76	T	2.955
236	Arg	A	32	C	4.062
236	Arg	A	33	G	3.402
237	Trp	A	32	C	4.764
241	Ala	A	33	G	4.808
242	Ser	A	33	G	4.256
287	Pro	A	70	G	4.152
288	Asn	A	69	T	3.421
325	Phe	A	32	C	4.784
326	Glu	A	31	A	2.949
326	Glu	A	32	C	4.424
327	Gln	A	31	A	4.378
328	Gly	A	31	A	4.348
370	Arg	A	29	C	2.673
370	Arg	A	30	C	4.243
371	Glu	A	30	C	3.188
371	Glu	A	31	A	3.217
373	Gln	A	30	C	4.96
140	Lys	B	64	G	3.458
140	Lys	B	65	T	3.204
140	Lys	B	66	A	4.299
141	Gln	B	65	T	4.581
162	Gln	B	42	T	2.649
163	Pro	B	68	G	3.127
163	Pro	B	69	T	2.697
164	Ile	B	68	G	4.076
166	His	B	42	T	3.043
166	His	B	43	C	3.246
167	Asn	B	67	A	3.251
167	Asn	B	68	G	3.796
170	Tyr	B	67	A	3.881
171	Ala	B	67	A	3.219
171	Ala	B	68	G	2.456
172	Asp	B	67	A	3.157
172	Asp	B	68	G	4.056
175	Gln	B	66	A	4.007
175	Gln	B	67	A	2.877
175	Gln	B	68	G	2.848
175	Gln	B	69	T	4.853
176	Asn	B	68	G	2.978
176	Asn	B	69	T	3.518
Model 5
Protein residue number	Amino acid	Chain	Aptamer residue number	Nucleotide	Distance
36	Gly	A	36	C	3.849
36	Gly	A	76	T	4.629
37	Lys	A	34	C	4.691
37	Lys	A	35	C	2.53
37	Lys	A	36	C	2.406
37	Lys	A	76	T	4.967
38	Asn	A	34	C	3.479
38	Asn	A	35	C	3.326
57	Asp	A	75	C	3.938
57	Asp	A	76	T	2.744
58	Asp	A	76	T	2.953
102	Val	A	35	C	3.848
102	Val	A	36	C	4.653
189	Pro	A	28	A	3.943
201	Met	A	29	C	4.055
202	Thr	A	30	C	4.056
204	Asp	A	31	A	3.708
204	Asp	A	32	C	3.394
204	Asp	A	33	G	4.341
205	Gln	A	28	A	4.633
205	Gln	A	29	C	2.549
205	Gln	A	30	C	2.877
208	Arg	A	28	A	3.81
208	Arg	A	29	C	2.388
208	Arg	A	30	C	3.752
210	Pro	A	27	C	3.379
216	Arg	A	32	C	4.178
216	Arg	A	33	G	2.613
216	Arg	A	34	C	3.136
216	Arg	A	35	C	2.779
217	Lys	A	35	C	4.48
340	Glu	A	36	C	4.592
341	Ile	A	37	T	4.137
344	Ala	A	36	C	3.51
344	Ala	A	37	T	3.648
347	Leu	A	35	C	4.103
347	Leu	A	36	C	4.328
348	Ala	A	37	T	4.203
350	Gln	A	37	T	2.99
350	Gln	A	38	G	4.482
390	Arg	A	37	T	3.234
390	Arg	A	38	G	2.616
Model 6
Protein residue number	Amino acid	Chain	Aptamer residue number	Nucleotide	Distance
2	Lys	A	75	C	4.527
2	Lys	A	76	T	4.875
92	Glu	A	72	A	3.023
92	Glu	A	73	A	2.936
92	Glu	A	74	T	4.393
93	Asp	A	74	T	4.978
94	Val	A	73	A	4.889
94	Val	A	74	T	3.367
95	Asp	A	74	T	3.075
95	Asp	A	75	C	3.645
96	Gln	A	74	T	4.746
96	Gln	A	75	C	3.289
115	Arg	A	44	C	2.439
116	Ala	A	44	C	4.003
116	Ala	A	73	A	4.043
117	Gly	A	74	T	2.794
118	Lys	A	73	A	3.361
118	Lys	A	74	T	4.02
119	Thr	A	74	T	3.35
119	Thr	A	75	C	1.808
119	Thr	A	76	T	4.843
141	Gln	A	42	T	4.734
141	Gln	A	43	C	1.87
141	Gln	A	44	C	2.997
142	Ser	A	43	C	3.243
142	Ser	A	44	C	4.49
143	Lys	A	42	T	3.729
143	Lys	A	43	C	4.423
143	Lys	A	74	T	3.164
143	Lys	A	75	C	3.444
144	Ala	A	74	T	4.848
145	Gln	A	75	C	3.467
162	Gln	A	35	C	3.747
162	Gln	A	36	C	4.177
166	His	A	36	C	4.185
166	His	A	76	T	2.298
286	Trp	A	75	C	4.243
286	Trp	A	76	T	3.132
287	Pro	A	36	C	3.988
287	Pro	A	37	T	4.405
287	Pro	A	76	T	3.686
111	Leu	B	25	C	4.371
115	Arg	B	24	C	3.581
115	Arg	B	25	C	2.658
134	Leu	B	25	C	3.598
134	Leu	B	26	A	2.648
135	Phe	B	26	A	4.665
137	Asp	B	26	A	3.315
137	Asp	B	27	C	2.278
138	Ala	B	25	C	4.982
138	Ala	B	26	A	2.639
138	Ala	B	27	C	4.226
141	Gln	B	26	A	3.96
141	Gln	B	27	C	2.147
141	Gln	B	28	A	3.864
141	Gln	B	29	C	4.156
143	Lys	B	30	C	3.143
143	Lys	B	31	A	3.081
162	Gln	B	34	C	3.808
162	Gln	B	35	C	3.719
163	Pro	B	35	C	3.676
166	His	B	33	G	2.897
166	His	B	34	C	2.866
373	Gln	B	25	C	3.96
373	Gln	B	26	A	4.336
374	Cys	B	25	C	2.802
375	Val	B	24	C	4.442
375	Val	B	25	C	2.877
375	Val	B	26	A	4.746
376	Asp	B	23	G	3.912
376	Asp	B	24	C	3.611
376	Asp	B	25	C	4.743
Model 7
Protein residue number	Amino acid	Chain	Aptamer residue number	Nucleotide	Distance
1	Met	A	37	T	3.124
1	Met	A	38	G	4.946
2	Lys	A	38	G	2.827
53	Tyr	A	29	C	4.643
53	Tyr	A	30	C	2.259
77	Glu	A	28	A	4.072
77	Glu	A	29	C	2.81
77	Glu	A	30	C	4.829
92	Glu	A	33	G	4.992
92	Glu	A	34	C	4.853
92	Glu	A	35	C	4.863
95	Asp	A	37	T	4.244
119	Thr	A	38	G	4.16
145	Gln	A	39	C	4.74
162	Gln	A	71	C	2.282
162	Gln	A	72	A	2.913
163	Pro	A	70	G	4.535
163	Pro	A	71	C	4.816
166	His	A	39	C	4.824
166	His	A	40	C	3.469
166	His	A	41	A	3.289
166	His	A	71	C	4.555
166	His	A	72	A	4.999
286	Trp	A	38	G	4.714
286	Trp	A	39	C	3.639
287	Pro	A	38	G	4.846
287	Pro	A	39	C	2.94
287	Pro	A	40	C	4.096
288	Asn	A	38	G	4.557
288	Asn	A	39	C	2.912
1	Met	B	50	T	3.075
2	Lys	B	47	A	4.817
2	Lys	B	48	C	2.85
2	Lys	B	49	A	3.055
3	Gln	B	60	G	2.744
27	His	B	49	A	4.436
29	Arg	B	60	G	4.608
31	Val	B	60	G	4.544
52	Arg	B	59	A	2.541
52	Arg	B	60	G	2.582
75	Arg	B	57	T	3.099
75	Arg	B	58	G	2.58
93	Asp	B	60	G	3.178
93	Asp	B	61	A	2.966
96	Gln	B	48	C	4.552
143	Lys	B	46	C	4.737
143	Lys	B	47	A	4.65
145	Gln	B	47	A	4.896
162	Gln	B	71	C	2.985
162	Gln	B	72	A	3.58
163	Pro	B	72	A	2.464
163	Pro	B	73	A	3.136
166	His	B	46	C	4.032
166	His	B	71	C	4.573
166	His	B	72	A	4.141
176	Asn	B	73	A	4.092
285	Ala	B	48	C	4.277
286	Trp	B	47	A	4.013
286	Trp	B	48	C	3.391
287	Pro	B	47	A	2.775
287	Pro	B	48	C	3.072
288	Asn	B	48	C	2.588
288	Asn	B	49	A	4.226
Model 8
Protein residue number	Amino acid	Chain	Aptamer residue number	Nucleotide	Distance
189	Pro	A	64	G	4.811
192	Glu	A	65	T	2.566
192	Glu	A	66	A	4.331
192	Glu	A	67	A	3.701
193	Thr	A	65	T	4.774
194	Pro	A	65	T	4.061
197	Asp	A	63	A	4.577
208	Arg	A	51	C	4.398
208	Arg	A	52	C	2.207
208	Arg	A	63	A	4.911
253	Gln	A	68	G	4.046
302	Leu	A	68	G	4.787
302	Leu	A	69	T	3.782
303	Ser	A	67	A	4.796
303	Ser	A	68	G	2.569
303	Ser	A	69	T	4.179
304	Ala	A	68	G	4.555
304	Ala	A	69	T	3.39
10	Thr	B	32	C	3.137
10	Thr	B	33	G	4.273
11	Gly	B	32	C	3.597
11	Gly	B	33	G	4.377
12	Ser	B	32	C	4.817
12	Ser	B	33	G	3.964
37	Lys	B	30	C	2.56
37	Lys	B	31	A	3.776
38	Asn	B	31	A	3.595
38	Asn	B	32	C	1.85
41	Arg	B	33	G	3.796
63	Lys	B	23	G	3.965
63	Lys	B	24	C	2.208
67	Thr	B	24	C	4.905
67	Thr	B	25	C	3.462
189	Pro	B	39	C	4.973
191	Arg	B	41	A	4.923
192	Glu	B	40	C	2.06
192	Glu	B	41	A	2.891
192	Glu	B	71	C	4.875
205	Gln	B	38	G	3.418
208	Arg	B	36	C	4.947
208	Arg	B	37	T	2.759
208	Arg	B	38	G	2.349
213	Ser	B	34	C	3.496
214	Met	B	33	G	3.313
215	Gly	B	32	C	4.304
215	Gly	B	33	G	2.219
216	Arg	B	31	A	4.203
216	Arg	B	32	C	2.755
216	Arg	B	33	G	3.414
217	Lys	B	32	C	4.442
302	Leu	B	42	T	4.69
303	Ser	B	41	A	4.82
303	Ser	B	42	T	3.803
304	Ala	B	42	T	3.391
347	Leu	B	32	C	4.912
348	Ala	B	31	A	4.854
Model 9
Protein residue number	Amino acid	Chain	Aptamer residue number	Nucleotide	Distance
37	Lys	B	28	A	4.52
37	Lys	B	29	C	3.668
53	Tyr	B	37	T	2.887
53	Tyr	B	38	G	3.618
57	Asp	B	33	G	4.876
59	Glu	B	33	G	2.986
59	Glu	B	34	C	2.242
59	Glu	B	35	C	3.953
77	Glu	B	36	C	3.563
77	Glu	B	37	T	2.437
78	Val	B	36	C	4.516
79	Leu	B	36	C	2.808
79	Leu	B	37	T	3.065
80	Ser	B	35	C	1.83
80	Ser	B	36	C	3.284
81	Gly	B	34	C	4.188
81	Gly	B	35	C	3.755
82	Gln	B	32	C	4.114
82	Gln	B	34	C	4.834
82	Gln	B	35	C	4.719
83	Gln	B	36	C	4.909
83	Gln	B	37	T	4.771
84	Ala	B	36	C	4.173
84	Ala	B	37	T	4.898
87	Asp	B	37	T	2.708
87	Asp	B	38	G	3.276
88	Met	B	37	T	4.01
91	Leu	B	38	G	4.602
92	Glu	B	38	G	4.804
92	Glu	B	39	C	3.003
102	Val	B	29	C	4.605
102	Val	B	30	C	3.468
104	Ala	B	31	A	4.326
105	Ala	B	30	C	4.063
105	Ala	B	31	A	3.194
216	Arg	B	28	A	4.11
340	Glu	B	29	C	3.995
340	Glu	B	30	C	3.596
341	Ile	B	29	C	4.723
341	Ile	B	30	C	4.546
344	Ala	B	28	A	3.011
344	Ala	B	29	C	3.182
345	Ala	B	28	A	4.17
347	Leu	B	27	C	4.604
347	Leu	B	28	A	4.745
348	Ala	B	26	A	3.712
348	Ala	B	27	C	3.171
348	Ala	B	28	A	3.56
350	Gln	B	27	C	4.543
350	Gln	B	28	A	3.354
352	Arg	B	20	A	4.742
352	Arg	B	21	C	2.755
382	Asp	B	31	A	4.957
386	Arg	B	30	C	2.671
386	Arg	B	31	A	4.733
390	Arg	B	30	C	2.959
390	Arg	B	31	A	4.334
396	Leu	B	22	T	4.856
397	Ala	B	22	T	3.532
397	Ala	B	23	G	2.036
398	Ser	B	22	T	2.825
398	Ser	B	23	G	2.275
398	Ser	B	24	C	3.748
Model 10
Protein residue number	Amino acid	Chain	Aptamer residue number	Nucleotide	Distance
37	Lys	A	21	C	4.113
37	Lys	A	22	T	1.61
57	Asp	A	27	C	4.477
57	Asp	A	28	A	4.657
59	Glu	A	27	C	3.616
59	Glu	A	28	A	2.89
79	Leu	A	29	C	3.896
79	Leu	A	30	C	3.354
80	Ser	A	28	A	1.633
80	Ser	A	29	C	2.601
81	Gly	A	28	A	2.979
81	Gly	A	29	C	4.701
82	Gln	A	28	A	4.2
83	Gln	A	29	C	4.653
83	Gln	A	30	C	3.794
83	Gln	A	31	A	3.501
84	Ala	A	29	C	4.591
84	Ala	A	30	C	3.536
87	Asp	A	30	C	3.077
87	Asp	A	31	A	3.287
101	Ile	A	23	G	4.754
102	Val	A	22	T	2.831
102	Val	A	23	G	2.388
103	Gly	A	23	G	4.94
103	Gly	A	24	C	4.957
104	Ala	A	24	C	3.887
105	Ala	A	23	G	4.185
105	Ala	A	24	C	2.456
200	Thr	A	14	C	3.167
200	Thr	A	15	A	4.74
203	Pro	A	20	A	4.867
216	Arg	A	20	A	4.873
216	Arg	A	21	C	3.432
216	Arg	A	22	T	4.581
217	Lys	A	22	T	3.667
340	Glu	A	23	G	3.064
340	Glu	A	24	C	4.202
341	Ile	A	23	G	4.219
341	Ile	A	24	C	4.222
343	Val	A	22	T	4.3
344	Ala	A	22	T	2.577
344	Ala	A	23	G	4.148
345	Ala	A	22	T	4.778
347	Leu	A	20	A	2.839
347	Leu	A	21	C	3.143
347	Leu	A	22	T	3.645
348	Ala	A	20	A	3.32
348	Ala	A	21	C	3.737
348	Ala	A	22	T	4.268
349	Gln	A	18	T	4.147
349	Gln	A	19	C	2.697
349	Gln	A	20	A	3.531
352	Arg	A	15	A	3.904
386	Arg	A	23	G	2.417
386	Arg	A	24	C	2.763
390	Arg	A	23	G	4.24
390	Arg	A	24	C	2.024
390	Arg	A	25	C	4.775
398	Ser	A	16	A	2.864
398	Ser	A	17	T	3.617
